# Supplementary material for: Early Measures of TBI Severity Poorly Predict Later Individual Impairment in a Rat Fluid Percussion Model
Source: Brain Sci. 2023 Aug 23;13(9):1230. doi: 10.3390/brainsci13091230 (PMC10526292; doi:10.3390/brainsci13091230)
Supplement: Supplementary file 1 [file brainsci-13-01230-s001.zip]

Archive with 1 entries (1 files):
- brainsci-2519879-supplementary.pdf
